# Supplementary material for: Flows of people in villages and large centres in Bronze Age Italy through strontium and oxygen isotopes
Source: PLoS One. 2019 Jan 9;14(1):e0209693. doi: 10.1371/journal.pone.0209693 (PMC6326466; doi:10.1371/journal.pone.0209693)
Supplement: S1 Table — (XLSX) [file pone.0209693.s001.xlsx]

## Sheet: table 1
Referring site	Baseline site name	Zone n.	Distance from referring site	Latitude	Longitude	Geolithology	87Sr/86Sr mean	SD	Material	N. of samples	References
Sant'Eurosia	Parma	1	5 km	44°40'40.07"N	10°16'54.95"E	Enza/Taro r. Holocene alluvial sediments	0.708665	2.1e-05	Wine	2	Durante et al. 2015
Sant'Eurosia	Parma Sant'Eurosia	1	5 km	44°46'50.69"N	10°20'35.10"E	Enza r. Holocene alluvial sediments	0.708518	0.004299	Sus scrofa tooth enamel	4	Present study	for validation
Sant'Eurosia	Quattro Castella	2	5-20 km, 20-50 km	44°37'42.23"N	10°28'7.02"E	Pliocene-Pleistocene limestones	0.708777	0.000362	Spring Water	4	ARPAE Emilia Romagna
Sant'Eurosia	San Michele dei Mucchietti	2	5-20 km, 20-50 km	44°30'43.48"N	10°45'9.88"E	Oligocene-Eocene limestones	0.708872	2e-06	Snail	1	Present study
Sant'Eurosia	Torre Oche	2	5-20 km, 20-50 km	44°29'59.84"N	10°49'21.02"E	Miocene limestones	0.70855	1e-05	Snail	1	Present study
Sant'Eurosia	Fogliano	2	5-20 km, 20-50 km	44°30'21.60"N	10°50'38.45"E	Pliocene-Pleistocene limestones	0.70852	1e-06	Snail	1	Present study
Sant'Eurosia	Borzano	2	20-50 km	44°35'16.12"N	10°37'8.26"E	Miocene chalks	0.70875	2e-06	Meles meles tooth enamel	1	Present study	for validation
Sant'Eurosia	Reggio Emilia	1	20-50 km	44°39'30.20"N	10°35'20.78"E	Secchia r. Holocene alluvial sediments	0.708798	0.000218	Wine	12	Durante et al. 2015
Sant'Eurosia	Mantova	5	20-50 km	45° 1'43.88"N	10°52'1.49"E	Mincio r. Holocene alluvial sediments	0.708814	5.3e-05	Wine	5	Durante et al. 2015
Sant'Eurosia	Piacenza	1	20-50 km	44°59'57.94"N	9°44'46.73"E	Trebbia r. Holocene alluvial sediments	0.70817	0.00039	Tomatoes	40	Trincherini et al. 2014
Casinalbo	Casinalbo Terramara	1	5 km	44°35'42.14"N	10°51'17.15"E	Panaro/Secchia r. Holocene alluvial sediments	0.708858	0.00011	Sus scrofa tooth enamel	2	Present study	for validation
Casinalbo	Casinalbo Terramara	1	5 km	44°35'42.14"N	10°51'17.15"E	Panaro/Secchia r. Holocene alluvial sediments	0.708706	1e-05	Ovis vel Capra tooth enamel	1	Present study	for validation
Casinalbo	Fogliano	2	5-20 km	44°30'21.60"N	10°50'38.45"E	Pliocene-Pleistocene limestones	0.70852	1e-06	Snail	1	Present study
Casinalbo	San Michele dei Mucchietti	2	5-20 km	44°30'43.48"N	10°45'9.88"E	Oligocene-Eocene limestones	0.708872	2e-06	Snail	1	Present study
Casinalbo	Torre Oche	2	5-20 km	44°29'59.84"N	10°49'21.02"E	Miocene limestones	0.70855	1e-05	Snail	1	Present study
Casinalbo	Castelvetro	2	5-20 km	44°30'23.43"N	10°56'38.20"E	Pleistocene-Holocene limestones	0.708994	0.000164	Wine	3	Durante et al. 2015
Casinalbo	Redù Terramara	1	20-50 km	44°39'51.06"N	11° 3'55.72"E	Panaro r. Holocene alluvial sediments	0.708945	1e-05	Canis lupus tooth enamel	1	Present study	for validation
Casinalbo	Sorbara	1	20-50 km	44°44'32.65"N	11° 0'11.41"E	Panaro r. Holocene alluvial sediments	0.708716	5.2e-05	Wine	3	Durante et al. 2015
Casinalbo	Carpi	1	20-50 km	44°45'44.04"N	10°51'23.44"E	Secchia r. Holocene alluvial sediments	0.708682	1.8e-05	Wine	3	Durante et al. 2015
Casinalbo	Reggio Emilia	1	20-50 km	44°39'30.20"N	10°35'20.78"E	Secchia r. Holocene alluvial sediments	0.708798	0.000218	Wine	12	Durante et al. 2015
Casinalbo	Mirandola	1	20-50 km	44°54'3.27"N	11° 4'8.36"E	Secchia r. Holocene alluvial sediments	0.708424	9e-06	Snail	1	Present study
Casinalbo	Fogliano	2	20-50 km	44°30'21.60"N	10°50'38.45"E	Pliocene-Pleistocene limestones	0.708519	9e-06	Snail	1	Present study
Casinalbo	San Michele dei Mucchietti	2	20-50 km	44°30'43.48"N	10°45'9.88"E	Oligocene-Eocene limestones	0.708871	1.2e-05	Snail	1	Present study
Casinalbo	Torre Oche	2	20-50 km	44°29'59.84"N	10°49'21.02"E	Miocene limestones	0.708549	1e-05	Snail	1	Present study
Scalvinetto/Fondo Paviani	Scalvinetto 1	5	5 km	45° 7'11.31"N	11°16'37.49"E	Pliocene-Pleistocene sediments	0.709604	1.1e-05	Snail	1	Present study
Scalvinetto/Fondo Paviani	Scalvinetto 2	5	5 km	45° 7'16.56"N	11°17'18.00"E	Pliocene-Pleistocene sediments	0.709786	8e-06	Snail	1	Present study
Scalvinetto/Fondo Paviani	Povegliano Veronese	5	5-20 km	45°20'52.01"N	10°53'23.96"E	Holocene alluvial sediments	0.7085	0.0004	Soil lechates	2	Francisci et al. 2017	for validation
Scalvinetto/Fondo Paviani	Nogara 1	5	5-20 km	45°09'57.70"N	11° 5'7.28"E	Pliocene-Pleistocene sediments	0.708446	9e-06	Snail	1	Present study
Scalvinetto/Fondo Paviani	Nogara 2	5	5-20 km	45°09'41.63"N	11° 3'23.20"E	Pliocene-Pleistocene sediments	0.70941	9e-06	Snail	1	Present study
Scalvinetto/Fondo Paviani	Carpi	1	5-20 km, 20-50 km	44°45'44.04"N	10°51'23.44"E	Secchia Holocene alluvial sediments	0.708682	1.8e-05	Wine	3	Durante et al. 2015
Scalvinetto/Fondo Paviani	Cellore	9	20-50 km	45°29'5.65"N	11°10'31.80"E	Holocene alluvial sediments (Triassic-Cretacic limestones)	0.707602	1.3e-05	Snail	1	Present study
Scalvinetto/Fondo Paviani	Este Calaone	7	20-50 km	45°15'22.44"N	11°40'30.98"E	Paleogene-Miocene trachytes	0.708055	8e-06	Snail	1	Present study
Scalvinetto/Fondo Paviani	Verona	5	20-50 km	45°25'50.87"N	11° 2'1.80"E	Pliocene-Pleistocene sediments	0.709001	3.8e-05	Capreolus tooth enamel	2	Present study	for validation
Scalvinetto/Fondo Paviani	Orgiano	8	20-50 km	45°21'15.93"N	11°27'40.88"E	Cretaceous-Pliocene marlstones	0.708237	1.2e-05	Snail	1	Present study
Scalvinetto/Fondo Paviani	Peschiera	4	20-50 km	45°25'56.51"N	10°40'45.18"E	Pleistocene glaciers deposits	0.707996	1e-05	Snail	1	Present study
Scalvinetto/Fondo Paviani	S.Andrea Lessini	9	20-50 km	45°35'36.17"N	11° 9'10.27"E	Upper Triassic dolomites	0.707883	1.4e-05	Snail	1	Present study
Scalvinetto/Fondo Paviani	Schio	10	20-50 km	45°43'45.54"N	11°23'2.70"E	Pleistocene sediments	0.709038	1.1e-05	Snail	1	Present study
Scalvinetto/Fondo Paviani	Sommacampagna, via Guastalla	4	20-50 km	45°24'18.20"N	10°47'46.51"E	Pleistocene glaciers deposits	0.707921	9e-06	Snail	1	Present study
Scalvinetto/Fondo Paviani	Teolo	7	20-50 km	45°21'19.53"N	11°41'3.90"E	Upper Cretaceous-Paleogene limestones/marlstones	0.707769	9e-06	Snail	1	Present study
Scalvinetto/Fondo Paviani	Tregnago	9	20-50 km	45°31'8.58"N	11° 9'20.69"E	Upper Jurassic-Cretaceous limestones/marlstones	0.708347	1e-05	Snail	1	Present study
Scalvinetto/Fondo Paviani	Badia Polesine	6	20-50 km	45° 5'40.22"N	11°28'34.75"E	Adige r. Holocene alluvial sediments	0.708989	1.1e-05	Snail	1	Present study
Scalvinetto/Fondo Paviani	Fratta Polesine	6	20-50 km	45° 1'27.64"N	11°39'29.54"E	Adige/Po r. Holocene alluvial sediments	0.708923	1.1e-05	Snail	1	Present study
Scalvinetto/Fondo Paviani	Mirandola	1	20-50 km	44°54'3.27"N	11° 4'8.36"E	Secchia r. Holocene alluvial sediments	0.708424	9e-06	Snail	1	Present study
Scalvinetto/Fondo Paviani	Redu Terramara	1	20-50 km	44°39'51.06"N	11° 3'55.72"E	Panaro r. Holocene alluvial sediments	0.708945	1e-05	Canis tooth enamel	1	Present study	for validation
Scalvinetto/Fondo Paviani	Lonigo	7	20-50 km	45°23'15.92"N	11°22'55.80"E	Holocene alluvial sediments	0.707155	9.5e-05	Grape juice	3	Aviani 2013
Northern Italy	Recoaro	10	>50km	45°42'9.67"N	11°14'34.74"E	Middle Triassic rhyolites	0.708186	1.2e-05	Snail	1	Present study
Northern Italy	Recoaro Mille	10	>50km	45°41'22.04"N	11°13'35.77"E	Carboniferous-Permian marbles	0.70941	1.1e-05	Snail	1	Present study
Northern Italy	Torreglia	7	>50km	45°19'58.79"N	11°43'49.95"E	Paleogene-Miocene trachytes	0.70883	1e-05	Snail	1	Present study
Northern Italy	Galzignano Terme	7	>50km	45°18'26.52"N	11°43'22.35"E	Paleogene-Miocene rhyolites	0.707724	8e-06	Snail	1	Present study
Northern Italy	Lamone valley	2	>50km	44°11'33.64"N	11°49'31.34"E	Pliocene-Pleistocene calcareous carbonates	0.709	0.00021	Shells	21	Vaiani 2000
Northern Italy	Monterenzio	2	>50km	44°19'55.85"N	11°24'18.42"E	Pliocene-Pleistocene calcareous carbonates	0.7089	0.0001	Pig enamel	5	Scheeres 2013	for validation
Northern Italy	Monte Bibele	2	>50km	44°16'34.83"N	11°22'28.73"E	Miocenic calcareous carbonates	0.709	0.0002	Pig enamel	5	Scheeres 2013	for validation
Northern Italy	Lonigo	6	>50km	45°23'15.92"N	11°22'55.80"E	Adige r. Holocene alluvial sediment	0.70721	0	Grape juice	2	Aviani 2013
Northern Italy	Padua vinyards	6	>50km	45°13'50.61"N	11°59'11.90"E	Brenta r. Holocene alluvial sediment	0.71022	0.0007	Grape juice	10	Aviani 2013
Northern Italy	Nardin-Lison	6	>50km	45°43'31.46"N	12°40'44.85"E	Lamene/Tagliamento r. Holocene alluvial sediment	0.70952	0.0004	Grape juice	2	Aviani 2013
Northern Italy	Aleandri	6	>50km	45°46'44.13"N	12°37'3.82"E	Livenza r. Holocene alluvial sediment	0.71046	0.0004	Grape juice	3	Aviani 2013
Northern Italy	Gaiarine	6	>50km	45°52'45.27"N	12°28'57.55"E	Piave r. Holocene alluvial sediment	0.70911	0.0002	Grape juice	3	Aviani 2013
Northern Italy	Bottazzo	6	>50km	45°36'37.63"N	12°18'27.49"E	Sile r. Holocene alluvial sediment	0.70943	0	Grupe juice	2	Aviani 2013
Northern Italy	Pattarello	6	>50km	45°28'55.30"N	12° 4'43.54"E	Brenta r. Holocene alluvial sediment	0.71242	0	Grape juice	2	Aviani 2013
Northern Italy	Montecavolo	2	>50km	44°37'35.27"N	10°32'10.91"E	Pliocene-Pleistocene calcareous carbonates	0.70877	0.0003	Spring water	4	ARPAE Emilia Romagna
Northern Italy	Torriana	2	>50km	43°59'23.24"N	12°23'3.20"E	Pliocene-Pleistocene calcareous carbonates	0.70872	0.0001	Bedrock	20	Argentino et al.2017	for validation
