# Supplementary material for: Flows of people in villages and large centres in Bronze Age Italy through strontium and oxygen isotopes
Source: PLoS One. 2019 Jan 9;14(1):e0209693. doi: 10.1371/journal.pone.0209693 (PMC6326466; doi:10.1371/journal.pone.0209693)
Supplement: S2 Table — (XLSX) [file pone.0209693.s002.xlsx]

## Sheet: Foglio1
Zone number	Zone name	Geolithology	87Sr/86Sr min	87Sr/86Sr max	87Sr/86Sr mean
1	Aemilian plain	Holocene alluvial sediments	0.7081	0.7092	0.70865
2	Central and Eastern Aemilian Apennines	Cenozoic marine sediments (sandstones, limestones, marls, turbidites, flysches, sands, clays, chalks)	0.7085	0.7092	0.70885
3	Upper Taro River valley	Mesozoic ophiolites/green stones and cenozoic marine sediments	0.7092	0.7109	0.7101
4	Garda's moraine amphitheater	Pleistocene moraine deposits	0.7079	0.708	0.70795
5	Mantova/Verona plain	Pleistocene alluvial sediments	0.7088	0.7089	0.70885
6	Lower Adige/Lower Brenta valleys	Pleistocene/Holocene alluvial sediments	0.7089	0.7107	0.7098
7	Colli Euganei	Paleogene-Miocene volcanics, carbonates, dolomites, marls,	0.7077	0.7088	0.70825
8	Colli Berici	Paleogene-Miocene volcanics, carbonates, dolomites, marls,	0.7072	0.7082	0.7077
9	Monti Lessini	Mesozoic carbonates and dolomites; cenozoic basalts	0.7076	0.7084	0.7078
10	Alps (upper Adige/Isarco river valleys)	Paleozoic metamorphics and volcanics	0.7132	0.7236	0.7202
